# Supplementary material for: Bioprospecting Endophytic Fungi of Forest Plants for Bioactive Metabolites with Antibacterial, Antifungal, and Antioxidant Potentials
Source: Molecules. 2024 Oct 8;29(19):4746. doi: 10.3390/molecules29194746 (PMC11477511; doi:10.3390/molecules29194746)
Supplement: Supplementary file 1 [file molecules-29-04746-s001.zip]

Archive with 1 entries (1 files):
- molecules-3211764-supplementary.pdf
